# Supplementary material for: Alpha1A- and Beta3-Adrenoceptors Interplay in Adipose Multipotent Mesenchymal Stromal Cells: A Novel Mechanism of Obesity-Driven Hypertension
Source: Cells. 2023 Feb 11;12(4):585. doi: 10.3390/cells12040585 (PMC9954306; doi:10.3390/cells12040585)
Supplement: Supplementary file 1 [file cells-12-00585-s001.zip]

Archive with 5 entries (5 files):
- Supplemental figures.pdf
- Supplemental Table S1. Donors description.xlsx
- Supplemental Table S2. scRNAseq integrator clusters.pdf
- Supplemental Video S1. Calcium signaling in MSCs.avi
- Supplementary Table S3. Donors sensitization with BMI less than 30.xlsx
