# Supplementary material for: Alpha1A- and Beta3-Adrenoceptors Interplay in Adipose Multipotent Mesenchymal Stromal Cells: A Novel Mechanism of Obesity-Driven Hypertension
Source: Cells. 2023 Feb 11;12(4):585. doi: 10.3390/cells12040585 (PMC9954306; doi:10.3390/cells12040585)
Supplement: Supplementary file 1 [file cells-12-00585-s001.zip › Supplemental Table S1. Donors description.xlsx]

## Sheet: Лист1
Patient	Ethnicity	Age (years)	BMI (kg/m2)	Sex	Infectious diseases	Fold change in % of responded cells to noradrenaline after sympathetic overdrive modeling	Arterial hypertension	Systolic blood pressure	Dyastolic blood pressure	Therapy	Medications
1	Caucasian	50	32.96	Male	-	1.04268	-	130	80	-	-
2	Caucasian	45	34.26	Male	-	1.18122	-	120	70	-	-
3	Caucasian	38	30.19	Male	-	0.924231	-	130	70	-	-
4	Caucasian	39	33	Male	-	1.17344	-	110	60	-	-
5	Caucasian	28	33	Male	-	0.995097	-	125	70	-	-
6	Caucasian	38	30	Male	-	1.53377	+	145	70	Angiotensin-converting enzyme inhibitor	Perindopril 5 mg/day
7	Caucasian	56	31.56	Male	-	1.89191	+	150	70	Beta-blocker, Calcium channel blocker	Bisoprolol 5 mg/day, Amlodipin 5 mg/day
8	Caucasian	62	32.95	Male	-	1.87831	+	140	90	Loop diuretic, Potassium-sparing diuretic, Angiotensin II Type 1 Receptor Blocker, Beta-blocker	Torsemide 5 mg/day, Spironolactone 100 mg/day, Candesartan 16 mg/day, Bisiprolol 5 mg/day
9	Caucasian	38	38.51	Male	-	1.96295	+	160	90	-	-
10	Caucasian	47	35.32	Female	-	1.45542	+	140	90	-	-
11	Caucasian	63	25	Female	-
12	Caucasian	51	31.51	Male	-
13	Caucasian	62	26.56	Female	-
14	Caucasian	42	32	Female	-
15	Caucasian	26	25	Male	-
16	Caucasian	28	22.13	Female	-
17	Caucasian	65	21	Female	-
18	Caucasian	73	44	Female	-
19	Caucasian	49	25	Male	-
20	Caucasian	50	31.21	Male	-
21	Caucasian	41	30	Male	-
22	Caucasian	24	25	Male	-
23	Caucasian	41	26	Male	-
24	Caucasian	30	29	Female	-
25	Caucasian	39	24.31	Male	-
26	Caucasian	30	29	Male	-
27	Caucasian	27	20.8	Female	-
28	Caucasian	34	24	Female	-
29	Caucasian	36	23	Male	-
30	Caucasian	31	29	Male	-
31	Caucasian	40	49	Female	-
32	Caucasian	55	25.61	Female	-
33	Caucasian	35	30	Female	-
34	Caucasian	36	22.22	Male	-
35	Caucasian	39	30	Male	-
36	Caucasian	30	25	Female	-
	Mean	42.1667	29.3639
	SEM	2.07077	1.01088
