# Supplementary material for: Alpha1A- and Beta3-Adrenoceptors Interplay in Adipose Multipotent Mesenchymal Stromal Cells: A Novel Mechanism of Obesity-Driven Hypertension
Source: Cells. 2023 Feb 11;12(4):585. doi: 10.3390/cells12040585 (PMC9954306; doi:10.3390/cells12040585)
Supplement: Supplementary file 1 [file cells-12-00585-s001.zip › Supplementary Table S3. Donors sensitization with BMI less than 30.xlsx]

## Sheet: Лист1
	Age	Sex	BMI (kg/m2)	Arterial hypertension	Therapy	Systolic blood pressure	Diastolic blood pressure	Mean blood pressure	Fold change in % of responded cells to noradrenaline after sympathetic overdrive modeling
1	62	F	26.56	+	Irbesartan 300 mg/day, Indapamide 1.5 mg/day	126	70	88.6667	1.1103
2	26	M	25	-	-	120	76	90.6667	2.40115
3	24	M	25	-	-	130	70	90	1.62697
4	41	M	26	-	-	126	74	91.3333	2.10522
5	34	F	24	-	-	130	80	96.6667	1.1801
6	36	M	23	-	-	118	70	86	1.06386
7	31	M	29	-	-	130	64	86	1.0752
8	36	M	22.22	-	-	124	78	93.3333	1.69553
